# Supplementary material for: Antimicrobial analysis of honey against Staphylococcus aureus isolates from wound, ADMET properties of its bioactive compounds and in-silico evaluation against dihydropteroate synthase
Source: BMC Complement Med Ther. 2023 Feb 6;23:39. doi: 10.1186/s12906-023-03841-z (PMC9901111; doi:10.1186/s12906-023-03841-z)
Supplement: Supplementary file 1 — Additional file 1: [file 12906_2023_3841_MOESM1_ESM.zip]

Archive with 4 entries (4 files):
- Supplementary result 1.txt
- Supplementary result 2.txt
- supplementary result 3.png
- supplementary result 4.png
