# Supplementary material for: Antimicrobial analysis of honey against Staphylococcus aureus isolates from wound, ADMET properties of its bioactive compounds and in-silico evaluation against dihydropteroate synthase
Source: BMC Complement Med Ther. 2023 Feb 6;23:39. doi: 10.1186/s12906-023-03841-z (PMC9901111; doi:10.1186/s12906-023-03841-z)
Supplement: Supplementary file 1 — Additional file 1: [file 12906_2023_3841_MOESM1_ESM.zip › Supplementary result 1.txt]

Molecule	Canonical SMILES	Formula	MW	#Heavy atoms	#Aromatic heavy atoms	Fraction Csp3	#Rotatable bonds	#H-bond acceptors	#H-bond donors	MR	TPSA	iLOGP	XLOGP3	WLOGP	MLOGP	Silicos-IT Log P	Consensus Log P	ESOL Log S	ESOL Solubility (mg/ml)	ESOL Solubility (mol/l)	ESOL Class	Ali Log S	Ali Solubility (mg/ml)	Ali Solubility (mol/l)	Ali Class	Silicos-IT LogSw	Silicos-IT Solubility (mg/ml)	Silicos-IT Solubility (mol/l)	Silicos-IT class	GI absorption	BBB permeant	Pgp substrate	CYP1A2 inhibitor	CYP2C19 inhibitor	CYP2C9 inhibitor	CYP2D6 inhibitor	CYP3A4 inhibitor	log Kp (cm/s)	Lipinski #violations	Ghose #violations	Veber #violations	Egan #violations	Muegge #violations	Bioavailability Score	PAINS #alerts	Brenk #alerts	Leadlikeness #violations	Synthetic Accessibility
Molecule 1	CCNC(=O)NCC	C5H12N2O	116.16	8	0	0.80	4	1	2	32.34	41.13	1.37	0.10	0.33	0.42	-0.30	0.38	-0.36	5.08e+01	4.37e-01	Very soluble	-0.52	3.52e+01	3.03e-01	Very soluble	-1.46	4.01e+00	3.45e-02	Soluble	High	No	No	No	No	No	No	No	-6.94	0	2	0	0	1	0.55	0	0	1	1.23
Molecule 2	OC1CCCC(C1)O	C6H12O2	116.16	8	0	1.00	0	2	2	31.17	40.46	1.48	0.19	0.28	0.21	0.63	0.56	-0.68	2.43e+01	2.09e-01	Very soluble	-0.60	2.93e+01	2.52e-01	Very soluble	0.12	1.52e+02	1.31e+00	Soluble	High	No	No	No	No	No	No	No	-6.87	0	2	0	0	1	0.55	0	0	1	2.48
Molecule 3	CC#CCCC(C)C	C8H14	110.20	8	0	0.75	2	0	0	38.73	0.00	2.62	3.19	2.53	4.06	2.17	2.91	-2.40	4.38e-01	3.97e-03	Soluble	-2.86	1.52e-01	1.38e-03	Soluble	-1.92	1.32e+00	1.20e-02	Soluble	Low	Yes	No	No	No	No	No	No	-4.71	0	2	0	0	2	0.55	0	1	1	3.75
Molecule 4	CC(=O)NCCN	C4H10N2O	102.14	7	0	0.75	3	2	2	27.05	55.12	0.95	-1.40	-0.92	-0.80	-0.73	-0.58	0.61	4.13e+02	4.04e+00	Highly soluble	0.74	5.67e+02	5.55e+00	Highly soluble	-0.64	2.32e+01	2.28e-01	Soluble	High	No	No	No	No	No	No	No	-7.92	0	4	0	0	2	0.55	0	0	1	1.00
Molecule 5	NC(=O)C1CC1	C4H7NO	85.10	6	0	0.75	1	1	1	22.14	43.09	0.89	-0.40	-0.18	-0.31	0.24	0.05	-0.05	7.59e+01	8.92e-01	Very soluble	-0.04	7.74e+01	9.10e-01	Very soluble	0.04	9.31e+01	1.09e+00	Soluble	High	No	No	No	No	No	No	No	-7.10	0	3	0	0	2	0.55	0	0	1	1.00
Molecule 6	CSCCC(C(=O)O)NC(=O)C	C7H13NO3S	191.25	12	0	0.71	6	3	2	48.13	91.70	1.03	0.05	0.33	0.19	0.32	0.39	-0.66	4.17e+01	2.18e-01	Very soluble	-1.53	5.66e+00	2.96e-02	Very soluble	-1.00	1.91e+01	1.00e-01	Soluble	High	No	No	No	No	No	No	No	-7.43	0	0	0	0	1	0.56	0	0	1	2.40
Molecule 7	OC(=O)CCC(=O)O	C4H6O4	118.09	8	0	0.50	3	4	2	24.89	74.60	0.32	-0.59	-0.06	-0.54	-0.63	-0.30	-0.00	1.17e+02	9.94e-01	Very soluble	-0.51	3.69e+01	3.12e-01	Very soluble	0.61	4.86e+02	4.11e+00	Soluble	High	No	No	No	No	No	No	No	-7.44	0	3	0	0	2	0.85	0	0	1	1.29
