# Supplementary material for: Antimicrobial analysis of honey against Staphylococcus aureus isolates from wound, ADMET properties of its bioactive compounds and in-silico evaluation against dihydropteroate synthase
Source: BMC Complement Med Ther. 2023 Feb 6;23:39. doi: 10.1186/s12906-023-03841-z (PMC9901111; doi:10.1186/s12906-023-03841-z)
Supplement: Supplementary file 1 — Additional file 1: [file 12906_2023_3841_MOESM1_ESM.zip › Supplementary result 2.txt]

Molecule,Canonical SMILES,Formula,MW,#Heavy atoms,#Aromatic heavy atoms,Fraction Csp3,#Rotatable bonds,#H-bond acceptors,#H-bond donors,MR,TPSA,iLOGP,XLOGP3,WLOGP,MLOGP,Silicos-IT Log P,Consensus Log P,ESOL Log S,ESOL Solubility (mg/ml),ESOL Solubility (mol/l),ESOL Class,Ali Log S,Ali Solubility (mg/ml),Ali Solubility (mol/l),Ali Class,Silicos-IT LogSw,Silicos-IT Solubility (mg/ml),Silicos-IT Solubility (mol/l),Silicos-IT class,GI absorption,BBB permeant,Pgp substrate,CYP1A2 inhibitor,CYP2C19 inhibitor,CYP2C9 inhibitor,CYP2D6 inhibitor,CYP3A4 inhibitor,log Kp (cm/s),Lipinski #violations,Ghose #violations,Veber #violations,Egan #violations,Muegge #violations,Bioavailability Score,PAINS #alerts,Brenk #alerts,Leadlikeness #violations,Synthetic Accessibility
Molecule 1,COc1cc(Cc2cnc(nc2N)N)cc(c1OC)OC,C14H18N4O3,290.32,21,12,0.29,5,5,2,79.77,105.51,2.21,0.91,1.27,0.00,1.41,1.16,-2.31,1.43e+00,4.94e-03,Soluble,-2.71,5.64e-01,1.94e-03,Soluble,-4.23,1.70e-02,5.85e-05,Moderately soluble,High,No,Yes,No,No,No,No,No,-7.42,0,0,0,0,0,0.55,0,0,0,2.58
